# Supplementary material for: The C-terminal tail of α-synuclein protects against aggregate replication but is critical for oligomerization
Source: Commun Biol. 2022 Feb 10;5:123. doi: 10.1038/s42003-022-03059-8 (PMC8831632; doi:10.1038/s42003-022-03059-8)
Supplement: Supplementary file 3 — Supplementary Data 1 [file 42003_2022_3059_MOESM3_ESM.xlsx]

## Sheet: Fig 1
aSN 105				aSN 110				aSN 115				aSN 121				aSN 125				aSN 130				aSN 135				aSN 140 (WT)
m0 (uM)	half_time	log(m0)	log(half_time)	m0	half_time	log(m0)	log(half_time)	m0	half_time	log(m0)	log(half_time)	m0 (uM)	half_time	log(m0)	log(half_time)	m0	half_time	log(m0)	log(half_time)	m0	half_time	log(m0)	log(half_time)	m0	half_time	log(m0)	log(half_time)	m0	half_time	log(m0)	log(half_time)
1e-06	10.4835	-13.8155	2.3498	1e-06	7.84155	-13.8155	2.05944	2e-06	8.96566	-13.1224	2.1934	1e-06	8.19652	-13.8155	2.10371	5e-06	6.11251	-12.2061	1.81034	1e-05	21.6913	-11.5129	3.07691	2e-05	33.4302	-10.8198	3.50946	3e-05	17.8051	-10.4143	2.87949
1e-06	9.36016	-13.8155	2.23646	1e-06	10.4364	-13.8155	2.3453	2e-06	9.89308	-13.1224	2.29184	1e-06	16.1882	-13.8155	2.78428	5e-06	7.78153	-12.2061	2.05175	1e-05	33.9892	-11.5129	3.52604	2e-05	21.5346	-10.8198	3.06966	3e-05	16.4188	-10.4143	2.79843
1e-06	9.0406	-13.8155	2.20173	1e-06	10.0173	-13.8155	2.30431	2e-06	8.60701	-13.1224	2.15258	1e-06	10.0172	-13.8155	2.3043	5e-06	10.1684	-12.2061	2.31928	1e-05	27.1912	-11.5129	3.30289	2e-05	27.4988	-10.8198	3.31414	3e-05	13.2963	-10.4143	2.58748
2e-06	6.817	-13.1224	1.91942	2e-06	5.99594	-13.1224	1.79108	5e-06	5.73099	-12.2061	1.74589	2e-06	7.66505	-13.1224	2.03667	1e-05	8.70809	-11.5129	2.16425	2e-05	26.5681	-10.8198	3.27971	3e-05	27.6887	-10.4143	3.32102	3e-05	32.1093	-10.4143	3.46914
2e-06	7.12631	-13.1224	1.96379	2e-06	7.8892	-13.1224	2.0655	5e-06	5.94409	-12.2061	1.7824	2e-06	7.12212	-13.1224	1.9632	1e-05	6.94347	-11.5129	1.9378	2e-05	21.1711	-10.8198	3.05264	3e-05	25.4097	-10.4143	3.23513	3e-05	24.8583	-10.4143	3.21319
2e-06	6.84732	-13.1224	1.92386	2e-06	6.57951	-13.1224	1.88396	5e-06	5.84159	-12.2061	1.765	2e-06	8.58861	-13.1224	2.15044	1e-05	6.53742	-11.5129	1.87754	2e-05	28.8161	-10.8198	3.36093	3e-05	29.6926	-10.4143	3.3909	6e-05	13.3087	-9.72117	2.58842
5e-06	4.89413	-12.2061	1.58804	5e-06	5.1935	-12.2061	1.64741	1e-05	5.34443	-11.5129	1.67605	5e-06	8.84157	-12.2061	2.17946	2e-05	7.13984	-10.8198	1.96569	3e-05	24.3785	-10.4143	3.1937	4e-05	20.6836	-10.1266	3.02934	6e-05	15.0426	-9.72117	2.71088
5e-06	5.41993	-12.2061	1.69008	5e-06	5.0012	-12.2061	1.60968	1e-05	5.70168	-11.5129	1.74076	5e-06	5.92029	-12.2061	1.77839	2e-05	6.71484	-10.8198	1.90432	3e-05	23.2045	-10.4143	3.14435	4e-05	24.4	-10.1266	3.19458	6e-05	14.6351	-9.72117	2.68342
5e-06	5.63778	-12.2061	1.72949	5e-06	5.35453	-12.2061	1.67794	1e-05	5.51168	-11.5129	1.70687	5e-06	6.23063	-12.2061	1.82948	2e-05	6.28126	-10.8198	1.83757	3e-05	23.6918	-10.4143	3.16513	4e-05	20.8961	-10.1266	3.03956	6e-05	14.7432	-9.72117	2.69078
1e-05	5.20128	-11.5129	1.64891	1e-05	3.78074	-11.5129	1.32992	2e-05	4.0035	-10.8198	1.38717	1e-05	6.23455	-11.5129	1.83011	3e-05	4.93965	-10.4143	1.5973	4e-05	16.5288	-10.1266	2.80511	6e-05	19.276	-9.72117	2.95886	6e-05	18.5031	-9.72117	2.91794
1e-05	5.35146	-11.5129	1.67737	1e-05	4.42965	-11.5129	1.48832	2e-05	4.21485	-10.8198	1.43861	1e-05	6.30755	-11.5129	1.84175	3e-05	6.12638	-10.4143	1.8126	4e-05	16.9992	-10.1266	2.83317	6e-05	18.5011	-9.72117	2.91783	9e-05	9.46742	-9.3157	2.24786
1e-05	4.78852	-11.5129	1.56622	1e-05	4.78685	-11.5129	1.56587	2e-05	4.28946	-10.8198	1.45616	1e-05	6.79014	-11.5129	1.91547	3e-05	5.66309	-10.4143	1.73397	4e-05	24.0107	-10.1266	3.1785	6e-05	20.2288	-9.72117	3.00711	9e-05	12.2782	-9.3157	2.50782
2e-05	3.99804	-10.8198	1.38581	2e-05	3.06719	-10.8198	1.12076	3e-05	3.42669	-10.4143	1.2316	2e-05	4.72703	-10.8198	1.5533	4e-05	5.18588	-10.1266	1.64594	6e-05	16.9359	-9.72117	2.82944	7e-05	17.3156	-9.56702	2.85161	9e-05	13.6005	-9.3157	2.6101
2e-05	3.58997	-10.8198	1.27814	2e-05	3.28547	-10.8198	1.18951	3e-05	3.38033	-10.4143	1.21797	2e-05	4.49432	-10.8198	1.50281	4e-05	5.60821	-10.1266	1.72423	6e-05	17.0655	-9.72117	2.83706	7e-05	15.2148	-9.56702	2.72227	9e-05	17.8376	-9.3157	2.88131
2e-05	3.72769	-10.8198	1.31579	2e-05	3.28238	-10.8198	1.18857	3e-05	3.40339	-10.4143	1.22477	2e-05	4.51789	-10.8198	1.50804	4e-05	5.68365	-10.1266	1.73759	6e-05	17.4856	-9.72117	2.86138	7e-05	18.6756	-9.56702	2.92722	9e-05	15.2702	-9.3157	2.72591
3e-05	3.08191	-10.4143	1.12555	3e-05	2.86436	-10.4143	1.05235	3e-05	3.89123	-10.4143	1.35872	3e-05	3.01948	-10.4143	1.10509	6e-05	4.0959	-9.72117	1.40999	7e-05	16.365	-9.56702	2.79514	9e-05	15.9483	-9.3157	2.76935	9e-05	14.6093	-9.3157	2.68166
3e-05	3.09899	-10.4143	1.13107	3e-05	2.80424	-10.4143	1.03113	3e-05	4.10067	-10.4143	1.41115	3e-05	3.68156	-10.4143	1.30334	6e-05	4.00313	-9.72117	1.38708	7e-05	15.4049	-9.56702	2.73469	9e-05	15.5243	-9.3157	2.74241	0.00012	9.1046	-9.02802	2.20878
3e-05	3.75176	-10.4143	1.32223	3e-05	2.87126	-10.4143	1.05475	3e-05	3.83958	-10.4143	1.34536	3e-05	3.43907	-10.4143	1.2352	6e-05	4.87498	-9.72117	1.58412	7e-05	15.6461	-9.56702	2.75022	9e-05	16.1408	-9.3157	2.78135	0.00012	7.93745	-9.02802	2.07159
3e-05	3.62142	-10.4143	1.28687	3e-05	3.58852	-10.4143	1.27774	6e-05	3.12382	-9.72117	1.13906	3e-05	4.73478	-10.4143	1.10509	7e-05	4.82938	-9.56702	1.57472	9e-05	13.0592	-9.3157	2.56949	0.0001	13.5814	-9.21034	2.6087	0.00012	11.7665	-9.02802	2.46526
3e-05	3.89774	-10.4143	1.3604	3e-05	3.60482	-10.4143	1.28227	6e-05	3.27699	-9.72117	1.18693	3e-05	4.50685	-10.4143	1.30334	7e-05	4.63279	-9.56702	1.53316	9e-05	13.7816	-9.3157	2.62334	0.0001	13.9792	-9.21034	2.63757	0.00012	15.6305	-9.02802	2.74922
3e-05	3.87534	-10.4143	1.35463	6e-05	2.81882	-9.72117	1.03632	6e-05	2.92749	-9.72117	1.07415	3e-05	4.28306	-10.4143	1.2352	7e-05	5.1317	-9.56702	1.63544	9e-05	14.0438	-9.3157	2.64218	0.0001	15.6456	-9.21034	2.75019	0.00012	15.6015	-9.02802	2.74737
6e-05	3.57401	-9.72117	1.27369	6e-05	3.13501	-9.72117	1.14263	6e-05	3.12382	-9.72117	1.13906	6e-05	3.40866	-9.72117	1.22632	9e-05	3.69414	-9.3157	1.30675	0.0001	12.169	-9.21034	2.4989	0.00012	12.8076	-9.02802	2.55004	0.00015	8.08925	-8.80488	2.09054
6e-05	3.51713	-9.72117	1.25765	6e-05	2.52864	-9.72117	0.92768	6e-05	3.27699	-9.72117	1.18693	6e-05	2.99056	-9.72117	1.09546	9e-05	3.63973	-9.3157	1.29191	0.0001	13.7151	-9.21034	2.6185	0.00012	14.111	-9.02802	2.64695	0.00015	7.69138	-8.80488	2.0401
6e-05	3.67331	-9.72117	1.30109	9e-05	2.67942	-9.3157	0.985599	6e-05	2.92749	-9.72117	1.07415	6e-05	3.20343	-9.72117	1.16422	9e-05	3.43222	-9.3157	1.23321	0.0001	13.0829	-9.21034	2.5713	0.00012	12.8584	-9.02802	2.55399	0.00015	8.2977	-8.80488	2.11598
9e-05	3.70008	-9.3157	1.30835	9e-05	2.88078	-9.3157	1.05806	9e-05	3.19637	-9.3157	1.16201	9e-05	2.99002	-9.3157	1.09528	0.0001	3.77282	-9.21034	1.32782	0.00012	12.1591	-9.02802	2.49808	0.00012	13.8471	-9.02802	2.62808	0.00015	14.4137	-8.80488	2.66818
9e-05	3.72962	-9.3157	1.31631	9e-05	3.02928	-9.3157	1.10832	9e-05	3.17425	-9.3157	1.15507	9e-05	3.15547	-9.3157	1.14914	0.0001	4.1013	-9.21034	1.4113	0.00012	11.1418	-9.02802	2.4107	0.00012	14.3969	-9.02802	2.66701	0.00015	12.969	-8.80488	2.56256
9e-05	3.70508	-9.3157	1.3097	0.00012	2.20046	-9.02802	0.788666	9e-05	3.25599	-9.3157	1.1805	9e-05	2.99282	-9.3157	1.09621	0.0001	4.16959	-9.21034	1.42782	0.00012	13.5172	-9.02802	2.60396	0.00012	14.7134	-9.02802	2.68876	0.00015	15.0113	-8.80488	2.70881
0.00012	3.95598	-9.02802	1.37523	0.00012	2.54502	-9.02802	0.934139	0.00012	3.45355	-9.02802	1.2394	0.00012	2.98291	-9.02802	1.0929	0.00012	4.01894	-9.02802	1.39102	0.00012	10.3782	-9.02802	2.3397	0.00015	11.5869	-8.80488	2.44988
0.00012	3.7134	-9.02802	1.31195	0.00012	2.61962	-9.02802	0.96303	0.00012	2.86558	-9.02802	1.05277	0.00012	2.70277	-9.02802	0.994279	0.00012	4.14106	-9.02802	1.42095	0.00012	12.794	-9.02802	2.54898	0.00015	11.8596	-8.80488	2.47313
0.00012	3.80835	-9.02802	1.3372	0.00015	2.86386	-8.80488	1.05217	0.00012	3.10672	-9.02802	1.13357	0.00012	2.7168	-9.02802	0.999456	0.00012	3.63414	-9.02802	1.29037	0.00012	12.0304	-9.02802	2.48743	0.00015	11.5185	-8.80488	2.44395
0.00015	3.76544	-8.80488	1.32586	0.00015	2.30171	-8.80488	0.833654	0.00015	3.47007	-8.80488	1.24417	0.00015	2.68003	-8.80488	0.985827	0.00012	3.34616	-9.02802	1.20781	0.00015	10.4132	-8.80488	2.34307	0.00015	12.0204	-8.80488	2.4866
0.00015	3.60104	-8.80488	1.28122	0.00015	2.67378	-8.80488	0.983494	0.00015	2.70942	-8.80488	0.996734	0.00015	2.71944	-8.80488	1.00042	0.00012	3.10206	-9.02802	1.13207	0.00015	12.5758	-8.80488	2.53177	0.00015	10.904	-8.80488	2.38913
0.00015	3.61396	-8.80488	1.2848					0.00015	2.88222	-8.80488	1.05856	0.00015	3.15456	-8.80488	1.14885	0.00012	3.26953	-9.02802	1.18465	0.00015	11.4591	-8.80488	2.43879	0.00015	12.566	-8.80488	2.53099
																0.00015	3.5301	-8.80488	1.26133
																0.00015	3.70143	-8.80488	1.30872
																0.00015	3.5208	-8.80488	1.25869
																0.00015	3.12275	-8.80488	1.13872
																0.00015	2.95476	-8.80488	1.08342
																0.00015	2.97008	-8.80488	1.08859

## Sheet: Fig 2. abc
construct length	elongation rate	Primary nucleation rate	relative secondary nucleation rate constant
105	0.984	58.5	341
105	0.807	59.3	185
110	0.555	36.3	483
115	1.37	0.215	797
121	1.25	2.22	315
125	0.841	15	41.7
130	0.781	4.45	0.387
135	0.69	3	0.653
140	1	1	1
125	0.861	2.13	95.6
130	0.784	3.74	0.883
135	0.698	3.14	0.778

## Sheet: Fig 2. efg
	low seeds quiscent					low seeds shaking						mixture of aSN WT and aSN110 (WT:110)
Time (h)	0 nM seed	50 nM seed	100 nM seed	200 nM seed	300 nM seed	0 nM seed	6 nM seed	12 nM seed	25 nM seed	50 nM seed	100 nM seed	aSN FL	9:1	8:2	6:4	4:6	aSN110
0	10	11	16	18	26	7	10	17	11	49	47	0.032167	0.031776	0.031385	0.048987	0.046174	0.045495
0.2	6	12	16	21	32	4	5	10	8	22	35	0.00877	0.015105	0.012126	0.010151	0.019662	0.015669
0.400278	6	9	16	21	41	5	7	10	12	24	38	0.014852	0.008128	0.007624	0.015735	0.01316	0.020332
0.6	5	12	18	23	42	6	8	9	12	24	45	0.01247	0.007936	0.011613	0.013478	0.012293	0.022205
0.8	9	10	19	23	45	8	12	11	13	36	57	0.010484	0.010999	0.006413	0.007117	0.019089	0.018113
1	8	9	20	25	55	5	9	11	23	46	72	0.008559	0.009962	0.010382	0.013059	0.022354	0.016681
1.20028	6	8	22	29	56	5	7	13	13	36	112	0.012982	0.01194	0.012063	0.012409	0.013747	0.016879
1.4	8	9	26	25	55	5	9	10	20	30	133	0.00875	0.007202	0.010351	0.004885	0.007685	0.010373
1.6	7	8	27	28	52	6	11	9	16	28	88	0.008189	0.011918	0.010601	0.012367	0.020969	0.009984
1.8	7	9	29	25	50	6	10	11	19	49	90	0.007787	0.011829	0.013494	0.01115	0.012946	0.013816
2	9	10	33	24	55	7	9	13	22	56	127	0.001925	0.008877	0.001995	0.003109	0.011831	0.007635
2.2	7	11	34	27	52	7	8	11	26	59	180	0.012832	0.010842	0.014235	0.015312	0.019041	0.013133
2.4	9	11	34	27	50	5	9	12	21	89	164	0.011172	0.01194	0.005984	0.016756	0.012079	0.01405
2.6	6	11	33	29	45	7	8	15	37	84	214	0.013138	0.012798	0.016407	0.014392	0.023043	0.009829
2.8	7	8	32	27	44	6	9	16	38	139	236	0.013138	0.010956	0.00659	0.005367	0.008946	0.008917
3	8	10	33	32	35	7	12	16	62	138	264	0.009161	0.013782	0.015373	0.012145	0.020136	0.016576
3.2	7	8	30	27	30	7	16	19	84	196	397	0.016959	0.013967	0.016136	0.013298	0.022692	0.022473
3.40028	7	11	28	29	28	6	15	24	116	204	435	0.010134	0.019935	0.010756	0.014042	0.027966	0.024886
3.6	8	11	34	30	24	6	26	32	196	271	457	0.01739	0.017149	0.016167	0.018426	0.041533	0.04316
3.8	6	9	33	28	20	3	25	43	168	531	614	0.014537	0.015753	0.01435	0.020418	0.051855	0.051986
4	7	11	34	29	19	7	60	52	259	425	657	0.018448	0.021845	0.024541	0.027238	0.081737	0.08502
4.20028	7	11	34	30	20	5	73	79	276	417	682	0.014366	0.017845	0.026089	0.031161	0.125252	0.129404
4.4	7	10	36	27	21	5	99	127	396	490	695	0.016216	0.021648	0.030099	0.042719	0.169727	0.194107
4.6	7	11	36	27	20	7	173	165	333	588	411	0.022053	0.03044	0.037922	0.072082	0.246933	0.22766
4.8	7	11	39	28	19	7	208	203	460	709	774	0.016216	0.033627	0.054957	0.107752	0.415304	0.38771
5	7	9	35	27	18	8	287	247	571	542	663	0.017159	0.048056	0.073127	0.164263	0.531207	0.695308
5.2	8	10	37	32	19	8	295	379	533	767	477	0.021186	0.058851	0.100314	0.220091	0.761499	0.768217
5.4	9	9	36	31	18	8	395	434	433	555	817	0.019812	0.088506	0.152567	0.353186	0.942981	1.49264
5.6	7	7	39	31	15	9	403	357	463	421	587	0.01756	0.107956	0.223941	0.533895	1.70306	1.83364
5.8	5	9	38	32	17	7	583	599	471	569	540	0.01045	0.146527	0.325858	0.676602	1.93528	1.92879
6	9	8	39	37	19	11	350	411	575	420	534	0.020734	0.23749	0.465525	1.35517	2.5315	3.16188
6.2	6	6	36	31	15	14	550	462	638	361	641	0.014196	0.344163	0.576653	1.68109	3.8678	4.08638
6.40028	7	8	36	33	15	16	660	640	475	649	729	0.023512	0.384702	1.04287	2.1785	4.94989	5.93023
6.6	8	6	31	33	14	22	764	435	563	365	621	0.01941	0.571588	1.19619	2.6866	5.68758	5.6867
6.8	5	6	33	32	14	25	685	437	583	713	587	0.023397	0.844598	1.94809	4.85731	7.68842	9.34552
7	8	9	32	33	15	34	606	475	752	452	680	0.022455	0.99657	3.48211	5.54213	9.57874	10.6684
7.20028	6	8	33	32	15	36	658	582	483	444	737	0.032017	1.48959	3.97325	7.75763	13.4068	13.8299
7.4	5	6	30	32	11	56	665	731	581	435	512	0.03998	1.66074	4.37601	8.59238	13.6607	16.6154
7.6	5	7	31	32	12	84	777	747	738	489	483	0.043695	2.48164	5.87654	12.1779	15.0902	21.8812
7.8	6	7	34	30	16	113	712	710	722	766	706	0.061643	3.40012	7.67823	13.2999	19.0665	23.0597
8	7	5	33	31	16	153	550	457	535	631	736	0.059556	4.14759	10.2677	16.4557	22.8867	27.5075
8.2	5	9	32	31	13	229	513	749	421	879	511	0.08358	6.16074	11.2011	20.543	23.4406	34.6393
8.4	6	7	35	29	13	310	800	422	637	801	476	0.1147	7.18446	14.8478	18.074	28.1216	32.6429
8.6	7	5	37	29	12	344	873	540	735	515	480	0.151407	8.40685	17.0761	19.4471	29.4007	32.3354
8.8	6	6	39	32	16	370	680	535	693	426	557	0.216077	9.1348	19.3211	29.5407	34.134	29.987
9	8	7	42	30	15	422	511	673	416	491	524	0.253289	12.9869	22.8084	28.0734	39.2489	44.2086
9.2	6	11	43	30	15	463	577	589	551	423	669	0.314501	14.4104	26.4932	29.576	45.244	44.3858
9.40028	5	7	45	30	14	514	550	394	532	418	510	0.404906	17.0617	28.2987	38.1761	41.6219	40.4098
9.6	7	8	43	30	13	424	751	732	659	579	674	0.406061	19.6433	33.5785	37.8103	39.3425	51.8502
9.8	9	7	50	39	18	689	795	465	693	719	562	0.692558	20.8208	26.86	35.7906	38.9429	53.3796
10	5	7	45	29	13	585	534	821	402	616	450	0.675522	27.5367	36.1439	38.5398	50.1235	49.1849
10.2003	6	8	47	29	12	575	584	703	568	566	783	0.920772	27.281	39.2362	37.4984	56.3062	49.9307
10.4	5	9	48	31	12	771	502	566	504	656	557	0.990951	26.9918	45.2694	42.2297	50.9152	39.9583
10.6	4	7	47	30	11	731	706	540	479	786	578	1.57703	31.1506	47.1541	57.372	53.809	52.7132
10.8	6	6	48	32	12	549	553	758	492	692	518	2.05742	36.6733	41.8695	58.405	62.3994	50.8843
11	7	8	49	29	13	711	598	610	424	523	650	2.1309	34.6684	44.8354	49.2577	63.7518	50.2802
11.2	7	8	49	31	14	691	764	583	458	687	489	1.94068	34.9292	52.0256	64.688	59.0354	60.3865
11.4	6	7	48	30	15	824	610	551	529	395	445	3.21915	34.6536	54.153	65.0049	70.4737	55.4824
11.6	8	8	48	32	15	583	472	765	683	528	708	3.715	40.1051	46.6019	58.4104	74.1709	56.3119
11.8	7	6	48	29	14	580	693	461	460	442	514	4.68743	39.2298	52.8628	68.0718	68.6668	55.5022
12	5	9	48	32	14	745	477	692	716	488	588	4.81299	49.8818	70.6859	71.3276	60.9657	54.0704
12.2	6	8	48	31	15	741	512	788	542	688	483	6.48512	50.7487	66.4332	64.0829	74.705	63.8141
12.4003	6	6	47	29	13	698	754	470	439	425	480	6.15372	47.9422	67.4587	76.4954	74.1167	64.1125
12.6	8	9	45	30	13	979	554	454	632	645	481	9.07768	53.1974	59.3514	75.0611	78.9276	69.3092
12.8	7	7	47	29	14	682	494	557	607	502	647	10.5236	52.0012	63.0477	68.0301	77.5409	60.661
13	5	7	47	32	15	752	542	744	550	406	659	12.5074	58.1405	64.6869	66.6011	78.4615	65.7478
13.2003	7	8	47	30	14	564	687	742	482	415	534	15.1111	46.3887	74.3791	66.264	81.6526	56.7948
13.4	8	7	48	32	15	739	431	505	668	661	590	10.5277	64.957	69.4175	64.9591	76.4029	58.6474
13.6	6	8	46	31	14	712	405	488	629	469	452	15.7623	64.7316	56.4554	74.175	79.4684	61.1937
13.8	6	6	47	31	13	570	553	529	588	593	655	16.5805	65.4616	69.8325	79.869	91.0601	64.6241
14	7	9	48	32	17	822	515	636	663	750	552	19.402	62.3233	71.6024	62.9286	78.9741	70.947
14.2	7	8	48	30	14	735	774	766	739	460	741	20.4713	62.6969	72.7652	79.3962	83.5433	76.8827
14.4	6	7	46	31	13	767	566	717	445	493	826	20.1283	57.5785	67.3178	66.5888	85.7193	59.0545
14.6	6	8	46	30	15	816	539	786	578	393	524	21.9751	64.8363	80.087	80.4663	85.9665	60.95
14.8	5	10	46	30	14	620	913	647	436	400	518	27.2064	72.5095	73.8193	70.009	89.4133	64.1029
15	7	7	45	30	15	506	674	596	434	651	480	28.2821	63.0297	76.8157	83.9545	76.8505	77.6162
15.2	7	9	46	31	15	626	480	458	477	804	622	33.3791	76.6451	76.8049	68.3492	80.2373	72.5153
15.4003	7	7	47	31	15	526	437	438	749	853	695	32.7451	79.5111	80.6646	87.7151	83.9113	62.8818
15.6	8	7	46	32	14	492	756	498	697	407	505	32.7494	79.5666	85.3744	81.8222	89.4025	80.4052
15.8	5	5	46	30	18	490	688	557	428	455	489	33.0204	71.1736	73.7221	71.325	81.8708	41.6741
16	7	7	45	28	17	587	712	437	422	585	577	35.0645	79.2197	75.7018	71.9215	80.4863	58.3021
16.2003	3	8	44	32	13	709	495	566	772	459	516	40.5175	82.4107	77.3373	76.5089	89.8462	68.6439
16.4	5	6	44	28	15	794	606	496	715	387	765	38.3939	70.7397	81.2874	74.4507	79.59	65.3066
16.6	7	9	43	32	16	539	590	756	717	494	588	42.707	73.8075	85.0144	83.8436	90.9406	74.8132
16.8	6	8	44	31	17	847	848	703	749	545	462	47.334	77.8694	76.6313	90.0549	83.7388	69.104
17	5	9	44	28	13	701	596	646	522	678	720	45.2628	70.7934	79.2326	79.8852	82.4478	64.678
17.2	3	6	42	29	13	815	534	461	491	597	525	45.5238	67.8979	83.0768	78.3005	85.2629	59.7039
17.4	6	7	41	30	15	918	625	451	746	455	623	55.593	75.9457	76.224	83.3991	77.826	76.8123
17.6	6	8	42	30	16	732	756	448	711	401	516	52.7917	80.2761	70.6278	78.4836	84.0834	68.3819
17.8	9	7	44	30	17	858	591	738	698	404	593	46.0049	65.3529	73.1603	75.6261	82.297	69.5287
18	7	5	43	29	13	797	499	577	632	571	605	56.9976	75.7118	76.1759	79.7218	83.7459	69.4401
18.2	6	7	43	31	15	916	530	778	679	524	545	55.4918	70.7429	69.1783	71.5708	86.2159	61.1814
18.4003	5	8	42	32	17	818	700	576	690	680	666	56.1023	70.8188	80.4343	79.4694	72.6355	67.572
18.6	5	8	43	30	16	553	650	642	438	676	508	55.7779	77.2485	85.2356	85.2627	85.8922	56.7539
18.8	5	7	43	31	16	485	660	555	641	615	529	58.0142	80.0722	84.6114	77.4817	89.1289	76.6987
19	7	7	41	31	16	818	378	498	470	669	432	61.9781	87.6673	82.4801	87.4984	84.3017	69.7478
19.2003	3	6	42	30	16	760	696	415	527	722	817	52.6308	79.7158	85.6455	83.6396	81.2791	54.4883
19.4	3	5	37	29	14	660	638	633	800	445	541	67.3257	84.1927	80.179	78.7269	81.6913	67.604
19.6	7	8	39	32	18	561	522	738	467	407	451	60.6044	77.0622	86.0336	86.0905	73.8386	74.3959
19.8	8	7	37	32	16	698	544	654	506	503	469	62.843	76.0791	72.8694	74.0741	77.6952	57.8841
20	7	6	37	27	16	554	563	390	478	635	468	64.9734	82.0247	84.4455	77.3631	84.644	64.28
20.2	4	5	37	30	16	630	711	721	523	711	497	68.5199	79.0063	83.0586	90.9622	82.9034	58.2524
20.4	5	5	37	29	17	706	481	572	614	417	498	73.0189	85.1173	86.9716	88.7851	82.4842	62.7383
20.6	4	8	38	31	17	615	623	632	458	388	560	59.9319	80.4917	86.3768	81.7819	90.4612	64.1633
20.8	5	7	36	31	15	567	823	553	644	691	461	61.6135	82.8734	87.5489	90.5131	84.0525	61.3814
21	3	6	39	30	19	816	543	751	724	532	764	70.8086	79.8357	82.4707	77.0926	85.2715	61.7237
21.2	6	8	38	31	16	631	733	709	531	422	534	67.6103	83.2853	91.0607	86.999	88.7619	66.8687
21.4003	5	6	38	29	16	859	728	447	484	693	644	71.5188	83.6489	90.121	82.1009	82.331	68.3344
21.6	7	8	38	26	18	562	662	593	453	503	639	72.0715	84.8018	79.0232	81.0294	76.2372	67.6627
21.8	7	7	37	22	18	473	697	619	762	524	555	71.6407	86.7873	78.6406	80.6563	73.3647	71.8833
22	7	5	38	21	18	519	733	751	508	641	541	81.4891	81.4695	75.3763	74.2322	81.6355	66.9234
22.2003	6	7	42	28	22	842	406	748	440	480	610	80.8764	77.5409	87.6097	83.5343	85.9808	84.0102
22.4	4	8	34	22	15	788	704	709	675	710	596	76.5278	82.5616	88.8858	84.7711	84.1012	64.6546
22.6	6	7	36	20	17	660	532	795	565	652	464	79.9463	78.8641	85.3875	81.1366	80.177	66.8663
22.8	6	7	39	20	18	798	715	584	438	621	453	79.8573	79.7148	80.2413	85.9772	77.7207	74.6733
23	6	9	36	18	17	694	787	506	696	379	741	72.7408	79.2284	90.6843	85.7813	81.6624	70.7989
23.2	7	5	37	19	15	767	503	611	532	624	437	74.3088	83.7657	87.1993	83.5838	85.5953	67.5632
23.4	6	6	37	21	19	554	866	418	721	439	705	77.7419	78.6772	83.7375	80.0628	81.1975	69.2392
23.6	7	9	37	20	17	553	674	542	485	478	727	81.3311	77.916	88.2742	88.4179	88.2143	72.5822
23.8	7	9	38	21	17	761	432	547	453	718	430	70.8264	79.5341	87.5743	93.1849	82.8457	68.4817
24	6	7	35	20	18	457	595	626	694	411	459	85.7148	88.3229	84.1894	80.2647	83.4817	62.187
24.2	6	8	37	19	18	704	564	697	616	506	576	84.7646	77.3193	86.8741	80.4911	78.8375	63.3208
24.4003	5	7	36	19	18	539	461	418	753	692	488	75.4052	94.3725	79.1424	77.1245	86.1728	58.9336
24.6	6	6	34	17	17	929	882	540	519	474	513	88.4031	87.034	82.0836	80.8056	83.8484	73.388
24.8	5	9	36	19	17	665	519	566	604	694	564	75.8993	95.5892	83.7306	83.7695	83.1484	68.011
25	7	6	35	19	15	475	758	693	721	739	490	81.7905	86.9393	84.132	87.1342	89.0151	49.5072
25.2003	6	10	35	20	16	797	544	417	459	575	691	87.8761	86.7528	77.0745	86.4236	74.9224	66.9193
25.4	6	8	39	25	23	470	479	393	601	672	601	88.2725	94.0497	83.8135	77.6245	88.0255	69.4785
25.6	5	5	35	18	17	823	626	661	706	458	599	88.2954	85.2201	84.2716	86.8446	83.0819	54.1974
25.8	9	6	36	18	19	476	468	437	469	720	756	79.8163	84.9216	82.0915	86.0258	86.345	72.8141
26	5	7	36	17	18	554	489	501	424	537	708	85.8076	86.3656	86.1252	80.4147	90.9111	60.8816
26.2	7	6	35	19	19	661	867	532	418	509	697	84.1037	81.2632	88.1123	80.1977	85.4795	58.4522
26.4	7	7	34	18	18	436	609	785	709	543	469	86.1848	86.9946	93.0793	74.5578	85.0128	73.5184
26.6	5	7	35	19	18	650	511	671	710	567	608	92.7759	87.1478	86.5439	83.6283	80.3024	69.7572
26.8	6	8	40	23	22	714	513	727	433	483	681	83.3402	82.9354	83.3211	78.8613	74.7808	74.0581
27	3	5	34	17	16	651	771	714	519	707	655	82.9676	85.3309	87.5216	77.3968	86.1213	72.6803
27.2	6	6	33	17	16	590	519	664	457	468	506	87.2965	88.6817	82.2227	78.8951	82.5864	67.636
27.4003	7	7	32	19	16	500	488	777	739	591	498	87.8423	91.3409	86.054	86.0975	87.6355	71.4724
27.6	6	6	34	17	18	528	768	768	603	489	684	90.0176	91.7244	88.1221	87.8258	79.6482	69.217
27.8	9	4	33	16	18	536	647	651	690	484	551	85.4952	89.3672	89.2188	84.5676	80.1434	60.4336
28	6	4	34	17	14	599	485	768	692	520	691	94.3874	90.7984	80.7251	95.1887	88.0686	59.1323
28.2003	5	4	32	20	18	828	430	593	718	633	531	96.4707	86.7509	78.5673	82.9204	87.2088	57
28.4	5	8	31	19	17	593	540	490	578	415	553	79.7999	84.4541	87.7521	87.4548	83.747	66.5905
28.6	6	9	34	16	16	498	786	500	485	789	490	77.63	90.4612	85.9391	87.5815	76.1642	67.5819
28.8	6	6	41	22	23	680	430	491	490	603	570	94.1885	76.0253	82.488	85.0846	78.9331	70.0489
29	5	6	42	23	24							83.8553	92.6252	89.9607	80.5893	83.8615	56.9113
29.2	6	7	34	19	19							94.4166	90.8216	82.0438	86.1645	83.1779	68.1225
29.4	4	5	32	17	18
29.6	7	7	34	17	19
29.8	6	9	35	19	20
30	7	7	35	19	19
30.2	6	8	35	19	20
30.4003	5	7	32	17	17
30.6	8	5	35	17	17
30.8	6	8	31	18	19
31	6	6	34	20	17
31.2003	7	6	35	20	19
31.4	7	5	33	18	16
31.6	7	7	34	20	18
31.8	5	7	35	18	17
32	6	6	36	18	18
32.2	5	6	36	19	19
32.4	6	7	33	17	18
32.6	5	6	35	17	20
32.8	5	7	34	16	17
33	6	7	35	21	19
33.2	7	7	36	20	19
33.4003	6	6	34	18	18
33.6	4	7	34	19	20
33.8	8	8	35	20	19
34	5	8	34	18	17
34.2003	6	8	35	19	20
34.4	5	6	35	17	20
34.6	5	2	31	18	17
34.8	7	7	33	16	18
35	7	7	35	18	21
35.2	4	5	34	17	20
35.4	7	7	34	18	19
35.6	5	7	37	17	19
35.8	6	6	35	19	19
36	5	8	35	17	16
36.2	6	8	35	17	21
36.4003	6	7	33	17	20
36.6	5	7	36	17	19
36.8	7	7	37	17	22
37	6	8	32	18	20
37.2003	5	6	35	17	20
37.4	8	7	33	18	19
37.6	7	9	34	19	22
37.8	4	6	34	16	17
38	3	5	31	19	21
38.2	7	4	33	18	20
38.4	8	8	35	16	19
38.6	6	7	35	18	19
38.8	4	8	32	17	21
39	7	6	37	17	20
39.2	5	5	32	17	20
39.4003	7	7	33	19	19
39.6	4	5	31	16	18
39.8	5	5	27	9	16
40	5	4	33	18	20
40.2003	5	6	32	15	18
40.4	7	8	43	21	26
40.6	5	8	36	16	20
40.8	5	7	34	14	18
41	4	6	33	16	19
41.2	5	7	34	16	20
41.4	5	7	33	18	20
41.6	5	7	32	19	21
41.8	7	8	33	17	20
42	3	5	32	15	19
42.2	4	5	33	16	19
42.4003	4	3	36	18	19
42.6	6	4	27	13	17
42.8	6	7	35	17	20
43	6	6	35	16	22
43.2003	7	4	35	16	20
43.4	7	5	35	16	21
43.6	7	6	33	15	19
43.8	5	4	32	16	21
44	4	6	33	15	19
44.2	9	8	32	15	23
44.4	5	6	32	18	20
44.6	5	5	33	15	20
44.8	6	8	37	17	22
45	4	6	35	16	24
45.2	6	7	35	16	19
45.4003	7	4	36	18	19
45.6	7	5	33	19	20
45.8	3	5	31	13	21
46	3	4	34	14	20
46.2003	4	6	37	17	20
46.4	5	6	34	16	20
46.6	6	8	35	15	22
46.8	4	7	36	16	20
47	6	8	32	16	20
47.2	5	5	34	15	20
47.4	4	7	34	16	24
47.6	7	5	45	21	28
47.8	6	6	36	16	23
48	6	7	36	17	21
48.2	5	4	34	16	20
48.4003	6	6	37	16	19
48.6	6	6	36	18	22
48.8	5	5	33	15	21
49	8	8	37	19	22
49.2003	5	5	43	20	27
49.4	8	8	37	19	23
49.6	4	5	35	13	20
49.8	6	5	37	15	21
50	4	6	37	16	22
50.2	7	6	34	16	20
50.4	5	8	36	17	22
50.6	3	6	35	15	21
50.8	4	7	37	16	24
51	6	5	36	16	22
51.2	6	8	36	19	23
51.4003	7	5	36	18	23
51.6	5	4	35	14	20
51.8	6	5	38	16	22
52	6	4	35	16	24
52.2003	5	6	38	17	23
52.4	8	5	37	18	22
52.6	3	7	34	16	21
52.8	6	9	49	21	31
53	5	2	39	16	22
53.2	4	6	36	14	22
53.4	7	7	37	17	24
53.6	4	5	38	16	25
53.8	7	9	37	18	25
54	6	4	34	15	22
54.2	9	7	36	20	27
54.4003	5	6	37	18	23
54.6	7	7	37	15	25
54.8	5	6	37	18	24
55	5	6	37	15	24
55.2003	8	6	38	18	25
55.4	6	9	38	19	25
55.6	6	8	38	18	23
55.8	5	6	38	17	24
56	5	6	37	17	24
56.2	5	5	36	17	24
56.4	7	7	38	17	25
56.6	5	6	33	15	24
56.8	8	7	37	18	27
57	5	8	37	17	26
57.2	4	4	37	16	27
57.4003	6	6	36	16	26
57.6	7	7	38	18	28
57.8	1	4	36	17	26
58	5	5	37	16	24
58.2003	6	6	35	17	27
58.4	4	8	37	19	28
58.6	7	5	36	18	26
58.8	5	6	38	19	29
59	5	6	35	16	29
59.2	6	5	38	17	28
59.4	6	7	37	18	29
59.6	5	8	35	15	27
59.8	7	7	37	18	28
60	6	6	38	19	30
60.2	4	5	34	16	28
60.4003	6	6	36	16	32
60.6	7	6	37	16	30
60.8	5	8	37	15	28
61	5	7	37	18	30
61.2003	5	5	38	17	30
61.4	5	7	39	18	29
61.6	7	6	37	17	29
61.8	5	6	38	19	31
62	4	7	34	16	27
62.2	6	5	38	18	29
62.4	3	7	36	20	30
62.6	4	7	35	18	29
62.8	5	6	37	18	33
63	5	7	35	15	30
63.2	4	6	36	18	30
63.4003	5	7	36	17	29
63.6	3	6	36	17	28
63.8	5	8	40	18	33
64	4	5	35	16	29
64.2003	6	5	40	18	31
64.4	7	9	39	19	30
64.6	7	5	37	19	32
64.8	8	6	38	20	33
65	4	7	38	19	32
65.2	7	9	39	20	33
65.4	6	9	37	20	31
65.6	6	5	49	24	41
65.8	5	9	39	21	32
66	8	8	34	21	33
66.2	6	9	29	17	28
66.4003	8	8	37	19	35
66.6	7	7	29	20	28
66.8	8	5	33	19	32
67	7	8	38	22	34
67.2003	6	9	39	21	36
67.4	5	8	38	21	35
67.6	6	8	37	19	37
67.8	6	6	38	20	36
68	8	8	37	19	35
68.2	9	5	40	20	37
68.4	5	5	36	18	36
68.6	6	5	39	19	35
68.8	4	8	37	20	35
69	6	10	39	19	37
69.2	6	7	36	21	36
69.4003	5	8	36	20	36
69.6	6	6	37	19	34
69.8	7	6	37	21	36
70	8	7	37	21	38
70.2003	6	5	36	21	37
70.4	7	7	38	22	39
70.6	6	5	37	18	37
70.8	7	9	35	21	39
71	8	9	34	20	38
71.2	7	8	36	23	38
71.4	8	8	36	21	40
71.6	8	7	37	20	38
71.8	6	6	36	19	37
72	7	7	35	19	38
72.2	8	9	35	22	39
72.4003	5	5	35	20	37
72.6	7	7	35	19	35
72.8	7	5	36	21	39
73	3	5	34	21	38
73.2003	5	7	37	21	40
73.4	6	7	38	20	39
73.6	6	4	37	21	40
73.8	6	7	34	21	40
74	5	7	34	21	39
74.2	8	6	35	21	39
74.4	8	8	35	22	40
75.4003	5	7	35	21	39
75.6	5	7	37	19	41
75.8	5	7	35	23	42
76	5	9	38	22	42
76.2003	6	11	37	20	41
76.4	5	10	37	23	40
76.6	8	9	49	29	54
76.8	6	9	34	23	42
77	4	9	38	23	42
77.2	4	7	34	24	44
77.4	4	7	36	22	42
77.6	5	10	37	23	41
77.8	6	10	37	24	43
78	5	9	37	23	45
78.2	6	10	39	21	43
78.4003	5	11	37	22	43
78.6	7	11	38	27	43
78.8	5	8	34	22	42
79	5	7	34	24	42
79.2003	8	10	30	21	37
79.4	4	10	38	22	46
79.6	5	10	36	24	43
79.8	5	8	34	25	40
80	7	11	37	24	46
80.2	6	9	37	21	46
80.4	5	10	36	25	45
80.6	7	9	38	26	45
80.8	7	11	35	22	46
81	8	9	36	23	46
81.2	8	11	37	25	46
81.4003	7	9	38	22	45
81.6	4	7	36	23	43
81.8	7	10	36	24	44
82	5	9	38	24	47
82.2003	7	14	39	25	47
82.4	7	8	36	23	47
82.6	4	9	38	24	49
82.8	6	11	36	25	46
83	6	10	37	24	47
83.2	8	11	39	25	51
83.4	3	8	37	21	47
83.6	5	10	39	24	48
83.8	7	11	40	25	50
84	6	11	38	23	49
84.2	5	10	37	23	46
84.4003	4	8	37	23	48
84.6	6	9	36	24	50
84.8	3	12	32	23	50
85	7	12	37	25	48
85.2003	5	9	36	26	50
85.4	3	10	35	23	49
85.6	6	11	37	23	52
85.8	8	11	34	24	51
86	6	10	32	26	52
86.2	7	12	32	23	49
86.4	5	11	23	20	40
86.6	7	12	32	26	54
86.8	7	11	33	25	54
87	6	12	30	24	52
87.2	6	7	32	25	52
87.4003	6	9	26	22	51
87.6	6	12	29	24	50
87.8	5	11	33	26	51
88	8	11	45	28	70
88.2003	7	11	31	25	54
88.4	4	12	31	24	51
88.6	7	12	28	23	55
88.8	6	12	31	24	51
89	7	10	37	24	55
89.2	8	13	38	27	56
89.4	7	11	30	24	53
89.6	7	13	37	26	56
89.8	5	12	39	23	54
90	6	9	32	27	54
90.2	5	10	34	24	54
90.4003	5	11	37	25	57
90.6	5	11	31	26	58
90.8	6	11	30	25	58
91	4	11	31	28	58
91.2003	8	10	29	25	56
91.4	7	13	31	27	57
91.6	6	11	32	28	58
91.8	5	13	21	20	46
92	6	12	30	26	59
92.2	5	12	31	25	58
92.4	7	12	32	27	61
92.6	7	11	33	27	57
92.8	7	13	32	28	60
93	7	13	33	26	57
93.2	7	14	33	27	61
93.4003	6	14	32	27	59
93.6	5	11	31	25	60
93.8	5	9	29	26	60
94	4	9	33	28	59
94.2003	6	13	33	27	59
94.4	6	12	29	27	60
94.6	5	13	30	26	63
94.8	5	11	32	26	60
95	7	13	32	29	63
95.2	6	12	32	29	65
95.4	7	12	32	27	62
95.6	5	13	32	24	61
95.8	7	13	35	28	63
96	8	11	33	28	63

## Sheet: Fig 3, Fig 4. bdef
	N_CHAIN		N_Shell		r core (nm)								D shell (nm)				Rg				50% Calcein release conc. (uM)						Cell viability (%)
aSN construct	ONE aSO	Unmodif. aSO	ONE aSO	Unmodif. aSO	r short core (ONE aSO)	error	r short core (Unmodi. aSO)	error	r long core (ONE aSO)	error	r long core (Unmodi. aSO)	error	ONE aSO	error	Unmodif. aSO	error	ONE aSO	error	Unmodif. aSO	error	ONE aSO	SD	Unmodif. aSO	SD	aSN monomer	SD	ONE aSO	SD	Unmodif. aSO	D
140	33.99	30.82	74.956	55	3.38	0.03586	4.088	0.08258	5.73924	0.179794	6.45904	0.459988	6.602	0.069848	6.802	0.196659	7.7	0.1	7.6	0.1	0.38468	0.0754	0.11426	0.032373	0.6132	0.169	62.1602	5.53383	55.4533	2.73409
135	43.18	37.39	71.631	61	3.5	0.04078	3.894	0.10922	6.188	0.196281	7.00141	0.555704	6.546	0.0736587	6.36	0.230517	7.9	0.1	7.8	0.1	0.20275	0.033542	0.16493	0.0234	0.72	0.297	57.1882	10.6286	53.0467	3.65699
130	44.59	31.2	69.693	61	3.34	0.02788	3.4	0.1	6.55642	0.140336	6.12	0.384708	6.286	0.0493829	6.76	0.316228	7.6	0.1	8.5	0.1	0.40513	0.22274	0.28167	0.022	0.7858	0.126	55.9135	14.2498	62.2924	7.33244
125	37.61	67.26	61.825	79	3.394	0.0334	3.154	0.0743	6.11259	0.1743	7.38982	0.299294	6.306	0.0668082	6.192	0.0975176	7.6	0.1	9	0.1	0.19432	0.068213	0.2991	0.0524	1.445	0.365	56.4735	3.98816	59.1347	6.24404
121	44.7		59.411		3.34	0.0344			6.25916	0.17736			6.288	0.0673653			7.7	0.1			5.1709	1.7764					57.214	4.07936	64.059	4.5358
115	56.68		55.9015		3.34	0.03334			7.46824	0.205482			6.532	0.0699206			8.4	0.1			4.8525	3.6386			3.806	1.59	74.8387	7.10781
110	126.4		58.652		3.796	0.06988			10.4124	0.556034			7.668	0.133321			10.8	0.1			1.5891	0.25373			11.053	3.158	67.5447	2.86058
105	87.14		52.5105		3.414	0.03774			8.38478	0.291072			7.442	0.0896144			10	0.1			1.7859	0.34438			30.53	8.92	64.9053	3.57988
100	54.99		46.13		3.3	0.0392			8.4447	0.366438			7.502	0.122425			9.9	0.2			2.4378	0.5287			21.685	7.488	67.4601	7.07457

## Sheet: Fig 4. a
protein concentration (µM)	αSN-FL		αSN135		αSN130		αSN125		αSN115		αSN110		αSN105		αSN100
	Mean	SD	Mean	SD	Mean	SD	Mean	SD	Mean	SD	Mean	SD	Mean	SD	Mean	SD
50	99.876	6.1293
10	93.982	12.69
1	58.755	11.515
0.1	15.302	2.1656
0.01	-0.57237	0.58405
0.001	-9.6092	3.0945
45.854			99.039	7.1217
9.1709			89.52	2.9637
0.91709			57.693	10.489
0.091709			6.8538	10.378
0.0091709			-1.6716	3.2671
0.00091709			-2.7272	4.619
33.589					96.418	2.1024
11.196					88.532	3.2637
1.1196					49.684	5.7016
0.11196					16.183	2.0121
0.011196					0.38162	2.1257
0.0011196					-2.6716	1.8996
51.559							113.93	3.1176
10.312							81.005	3.5273
1.0312							44.23	8.1687
0.10312							13.949	6.8972
0.010312							-1.7765	2.1436
0.0010312							-0.76083	0.50882
66.972									89.692	11.687
16.743									71.882	10.6
1.6743									37.337	15.874
0.16743									9.1474	1.8464
0.016743									0.8341	1.3165
0.0016743									0.065691	1.5612
66.999											73.568	14.817
16.75											51.691	6.4029
1.675											24.481	2.9466
0.1675											6.6048	2.7724
0.01675											-0.94576	0.97039
0.001675											-0.67772	0.84453
40.239													52.124	10.604
17.245													39.129	4.5638
1.7245													20.999	5.0128
0.17245													1.6069	1.4316
0.017245													-0.95846	1.3161
0.0017245													-0.44877	0.48072
89.455															65.071	7.7987
22.364															49.716	5.9563
2.2364															21.68	7.4021
0.22364															8.2454	1.9872
0.022364															1.0828	0.71341
0.0022364															-0.66483	1.6708

## Sheet: Fig 4. c
	unmodif. αSO-FL		Unmodif. αSO135		Unmodif. αSO130		Unmodif. αSO125
	Mean	SD	Mean	SD	Mean	SD	Mean	SD
4.3164	87.373	9.3131
0.43164	68.916	4.6484
0.043164	35.779	6.4909
0.0043164	13.193	4.4376
0.00043164	2.9829	2.0777
4.3164e-05	1.0253	1.4728
6.3505			93.224	1.1947
0.63505			69.056	3.9455
0.063505			40.02	6.9783
0.0063505			8.7971	1.0695
0.00063505			1.8033	0.48097
6.3505e-05			0	0.88144
3.1062					86.655	4.9721
0.31062					52.894	1.8213
0.031062					12.854	0.86531
0.0031062					3.2003	0.60211
0.00031062					0.043068	0.47583
3.1062e-05					-1.5266	2.1863
6.2111							88.252	7.7277
0.62111							62.417	3.3725
0.062111							21.55	7.522
0.0062111							6.4536	1.5006
0.00062111							-1.8381	2.0261
6.211e-05							-0.14961	0.46776

## Sheet: Fig 4. e
	ONE αSO-FL		ONE αSO135		ONE αSO130		ONE αSO125		ONE αSO121		ONE αSO115		ONE αSO110		ONE αSO105		ONE αSO100
	Mean	SD	Mean	SD	Mean	SD	Mean	SD	Mean	SD	Mean	SD	Mean	SD	Mean	SD	Mean	SD
31.073	86.73	2.5283
3.1073	70.732	5.4042
0.31073	48.186	1.4847
0.031073	22.661	3.4517
0.0031073	9.7485	1.1073
0.00031073	4.0651	3.9869
3.1073e-05	5.0295	4.6835
20.824			93.458	5.9536
2.0824			74.48	2.9829
0.20824			48.663	2.8422
0.020824			28.566	2.239
0.0020824			10.019	6.9978
0.00020824			2.5332	0.87345
2.0824e-05			3.0279	0.96914
27.383					91.64	11.935
2.7383					68.828	4.8749
0.27383					47.477	12.231
0.027383					27.734	9.8388
0.0027383					9.0486	2.8307
0.00027383					3.6094	3.0231
2.7383e-05					2.0751	5.9147
17.141							94.109	6.8161
1.7141							70.717	4.2297
0.17141							46.797	2.7663
0.017141							32.751	2.3794
0.0017141							14.797	6.2712
0.00017141							6.9053	4.1899
1.7141e-05							5.6355	4.5424
15.734									61.907	7.6512
1.5734									36.629	2.5842
0.15734									20.431	4.0343
0.015734									8.1162	3.6689
0.0015734									0.81794	3.5628
0.00015734									-0.22979	3.755
12.962											55.538	11.124
1.2962											35.494	11.695
0.12962											20.902	3.8179
0.012962											5.8136	2.8678
0.0012962											2.2387	1.1183
0.00012962											-1.2636	1.8497
7.9364													60.876	1.4529
0.79364													29.376	1.6784
0.079364													26.214	1.481
0.0079364													2.6621	1.2077
0.00079364													-2.1163	1.4562
7.9364e-05													-0.62481	1.1585
17.665															69.558	1.9281
1.7665															28.008	1.7793
0.17665															28.963	1.7987
0.017665															5.1174	2.5638
0.0017665															2.9996	1.1514
0.00017665															0.62125	1.3534
12.994																	65.393	1.976
1.2994																	34.257	5.9264
0.12994																	23.597	2.8972
0.012994																	3.4077	3.3529
0.0012994																	-0.90457	1.3741
0.00012993																	-1.3365	1.4641

## Sheet: Fig 4. h
Short ONE-αSN	long ONE-αSN	Unmodified αSN			One-way ANOVA comparison results
63.7258	57.9692	68.4439			Number of families	1
68.5285	53.4893	53.5915			Number of comparisons per family	3
66.4339	31.8629	66.2012			Alpha	0.05
65.5453	67.4918	54.607
68.1688	64.0855	53.1048			Tukey's multiple comparisons test	Mean Diff.	95.00% CI of diff.	Significant?	Summary	Adjusted P Value
61.6947	62.3755	64.9529			Column A vs. Column B	11.06	4.738 to 17.38	Yes	***	0.0003	A-B
68.6555	60.7103	55.0301			Column A vs. Column C	10.05	3.730 to 16.38	Yes	***	0.001	A-C
76.5683	66.7301	71.554			Column B vs. Column C	-1.007	-6.745 to 4.731	No	ns	0.9059	B-C
60.2137	64.9952	55.5591
63.7046	67.9996	55.0513			Test details	Mean 1	Mean 2	Mean Diff.	SE of diff.	n1	n2	q	DF
83.6348	52.0451	58.0133			Column A vs. Column B	68.85	57.79	11.06	2.619	14	20	5.972	51
73.6063	59.325	68.4439			Column A vs. Column C	68.85	58.8	10.05	2.619	14	20	5.428	51
77.7319	60.3195	57.0189			Column B vs. Column C	57.79	58.8	-1.007	2.377	20	20	0.5993	51
65.6934	41.0452	54.0781
	54.3531	56.0245
	56.4661	64.826
	52.3693	59.4732
	64.7413	54.3954
	55.2206	47.9425
	62.2025	57.6325
